# Supplementary material for: Interplay Between Immune Checkpoint Modulators and the Epithelial-to-Mesenchymal Transition Axis in Clear Cell Renal Cell Carcinoma
Source: Cancers (Basel). 2026 Jul 14;18(14):2258. doi: 10.3390/cancers18142258 (PMC13406277; doi:10.3390/cancers18142258)
Supplement: Supplementary file 1 [file cancers-18-02258-s001.zip]

Archive with 1 entries (1 files):
- cancers-4316276-supplementary.pdf
